# Supplementary material for: High Molecular Weight Hyaluronic Acid Reduces the Expression of Virulence Genes fimA, mfa1, hagA, rgpA, and kgp in the Oral Pathogen Porphyromonas gingivalis
Source: Pharmaceutics. 2022 Aug 4;14(8):1628. doi: 10.3390/pharmaceutics14081628 (PMC9415305; doi:10.3390/pharmaceutics14081628)
Supplement: Supplementary file 1 [file pharmaceutics-14-01628-s001.zip]

Archive with 1 entries (1 files):
- pharmaceutics-1819972-supplementary.pdf
